# Supplementary material for: Protein phosphatase NtPP2C2b and MAP kinase NtMPK4 act in concert to modulate nicotine biosynthesis
Source: J Exp Bot. 2020 Dec 1;72(5):1661–76. doi: 10.1093/jxb/eraa568 (PMC7921305; doi:10.1093/jxb/eraa568)
Supplement: eraa568_suppl_Supplementary_Table_S2_S3 [file eraa568_suppl_supplementary_table_s2_s3.xlsx]

## Sheet: Supplementary table 2
Supplementary Table 2: Details of tobacco phosphatase genes
Gene	Length	MW	pI	Full length	Group	Arabidopsis best match
Nitab4.5_0000049g0200.1	-	-	-	NO	-	-
Nitab4.5_0000083g0060.1	-	-	-	NO	-	-
Nitab4.5_0000998g0050.1	-	-	-	NO	-	-
Nitab4.5_0001702g0080.1	-	-	-	NO	-	-
Nitab4.5_0001942g0130.1	-	-	-	NO	-	-
Nitab4.5_0007300g0020.1	-	-	-	NO	-	-
Nitab4.5_0013277g0010.1	-	-	-	NO	-	-
Nitab4.5_0016738g0010.1	-	-	-	NO	-	-
Nitab4.5_0026451g0010.1	-	-	-	NO	-	-
Nitab4.5_0008120g0010.1	-	-	-	NO	-	-
Nitab4.5_0000059g0180.1	-	-	-	NO	-	-
Nitab4.5_0000072g0040.1	-	-	-	NO	-	-
Nitab4.5_0000202g0440.1	-	-	-	NO	-	-
Nitab4.5_0000294g0130.1	-	-	-	NO	-	-
Nitab4.5_0000714g0020.1	-	-	-	NO	-	-
Nitab4.5_0000839g0070.1	-	-	-	NO	-	-
Nitab4.5_0000961g0040.1	-	-	-	NO	-	-
Nitab4.5_0001101g0120.1	-	-	-	NO	-	-
Nitab4.5_0001619g0100.1	-	-	-	NO	-	-
Nitab4.5_0001907g0090.1	-	-	-	NO	-	-
Nitab4.5_0002797g0050.1	-	-	-	NO	-	-
Nitab4.5_0007484g0010.1	-	-	-	NO	-	-
Nitab4.5_0008532g0010.1	-	-	-	NO	-	-
Nitab4.5_0015488g0010.1	-	-	-	NO	-	-
Nitab4.5_0016310g0020.1	-	-	-	NO	-	-
Nitab4.5_0000072g0070.1	317	34.21	5.02	Yes	A	AT5G51760
Nitab4.5_0000153g0190.1	428	47.1	5.88	Yes	A	AT1G07430
Nitab4.5_0000463g0070.1	412	44.78	5.12	Yes	A	AT2G29380
Nitab4.5_0000647g0160.1	416	45.58	5.43	Yes	A	AT3G11410
Nitab4.5_0000738g0030.1	540	59.15	4.67	Yes	A	AT1G72770
Nitab4.5_0000961g0010.1	424	45.45	7.05	Yes	A	AT5G51760
Nitab4.5_0000961g0020.1	341	37.22	6.26	Yes	A	AT5G51760
Nitab4.5_0001231g0090.1	391	43.61	5.87	Yes	A	AT2G29380
Nitab4.5_0001519g0160.1	519	57.51	5.53	Yes	A	AT5G57050
Nitab4.5_0004966g0010.1	538	59.04	4.64	Yes	A	AT1G72770
Nitab4.5_0005003g0030.1	593	64.63	4.88	Yes	A	AT1G72770
Nitab4.5_0005537g0010.1	374	41.45	5.99	Yes	A	AT1G07430
Nitab4.5_0005632g0010.1	428	46.73	5.93	Yes	A	AT1G07430
Nitab4.5_0005987g0010.1	404	45.11	6.15	Yes	A	AT1G07430
Nitab4.5_0008967g0020.1	383	41.6	5.27	Yes	A	AT3G11410
Nitab4.5_0009622g0010.1	410	44.68	5.11	Yes	A	AT2G29380
Nitab4.5_0009641g0040.1	538	58.42	4.82	Yes	A	AT1G72770
Nitab4.5_0013331g0010.1	508	55.53	5	Yes	A	AT1G72770
Nitab4.5_0000067g0210.1	364	40.68	9.1	Yes	B	AT1G67820
Nitab4.5_0000213g0080.1	424	47.12	7.58	Yes	B	AT1G07160
Nitab4.5_0000789g0020.1	381	41.57	5.58	Yes	B	AT2G40180
Nitab4.5_0000797g0120.1	374	40.4	6.72	Yes	B	AT1G07160
Nitab4.5_0000967g0110.1	390	41.83	7.91	Yes	B	AT2G30020
Nitab4.5_0001806g0020.1	346	37.27	7.45	Yes	B	AT2G30020
Nitab4.5_0003391g0010.1	309	33.62	5.22	Yes	B	AT2G40180
Nitab4.5_0006024g0010.1	396	42.55	6.24	Yes	B	AT2G30020
Nitab4.5_0006247g0010.1	421	46.99	6.09	Yes	B	AT1G07160
Nitab4.5_0012747g0010.1	362	40.48	9.12	Yes	B	AT1G67820
Nitab4.5_0000202g0250.1	572	63.25	5.16	Yes	C	AT2G28890
Nitab4.5_0000216g0230.1	547	60.61	5.05	Yes	C	AT2G28890
Nitab4.5_0000349g0280.1	514	57.04	4.98	Yes	C	AT2G28890
Nitab4.5_0000535g0040.1	599	67.34	5.11	Yes	C	AT2G35350
Nitab4.5_0000535g0100.1	806	89.72	5.04	Yes	C	AT2G46920
Nitab4.5_0000535g0110.1	640	72.02	4.89	Yes	C	AT2G35350
Nitab4.5_0000570g0110.1	496	53.8	5.26	Yes	C	AT3G16560
Nitab4.5_0000804g0030.1	940	104.89	5.08	Yes	C	AT2G35350
Nitab4.5_0000960g0080.1	516	56.08	5.19	Yes	C	AT3G16560
Nitab4.5_0001190g0050.1	636	70.8	5.63	Yes	C	AT2G28890
Nitab4.5_0001911g0050.1	554	62.11	5.03	Yes	C	AT2G28890
Nitab4.5_0002018g0080.1	599	66.66	5.53	Yes	C	AT2G28890
Nitab4.5_0004094g0030.1	719	80.46	5.49	Yes	C	AT1G07630
Nitab4.5_0004438g0060.1	513	55.81	5.41	Yes	C	AT3G16560
Nitab4.5_0005076g0010.1	508	55.29	5.3	Yes	C	AT3G16560
Nitab4.5_0006166g0030.1	667	74.34	5.37	Yes	C	AT1G07630
Nitab4.5_0000079g0250.1	873	97.85	6.41	Yes	D	AT4G38520
Nitab4.5_0000105g0120.1	392	44.27	7.23	Yes	D	AT5G06750
Nitab4.5_0000283g0440.1	399	43.9	8.71	Yes	D	AT3G51370
Nitab4.5_0000476g0160.1	264	29.68	9.34	Yes	D	AT3G12620
Nitab4.5_0000575g0090.1	388	43.19	6.35	Yes	D	AT3G12620
Nitab4.5_0000643g0240.1	353	39.08	9.18	Yes	D	AT3G12620
Nitab4.5_0000857g0110.1	372	41.42	7.28	Yes	D	AT3G17090
Nitab4.5_0001480g0020.1	376	42.15	8.14	Yes	D	AT4G33920
Nitab4.5_0001561g0140.1	388	42.81	7.23	Yes	D	AT4G38520
Nitab4.5_0001685g0050.1	388	42.92	8.44	Yes	D	AT4G38520
Nitab4.5_0002017g0040.1	372	41.38	9.01	Yes	D	AT4G33920
Nitab4.5_0002105g0020.1	385	42.8	8.56	Yes	D	AT3G51370
Nitab4.5_0002763g0060.1	395	43.73	8.88	Yes	D	AT4G38520
Nitab4.5_0003698g0080.1	387	42.83	8.45	Yes	D	AT3G51370
Nitab4.5_0003878g0020.1	383	42.25	6.38	Yes	D	AT4G33920
Nitab4.5_0004396g0040.1	372	41.42	9.09	Yes	D	AT4G33920
Nitab4.5_0004643g0040.1	392	44.13	7.21	Yes	D	AT5G06750
Nitab4.5_0004685g0030.1	376	42.37	8.63	Yes	D	AT4G33920
Nitab4.5_0005791g0010.1	390	43.62	7.25	Yes	D	AT3G12620
Nitab4.5_0006920g0070.1	191	21.28	8.74	Yes	D	AT4G38520
Nitab4.5_0007187g0010.1	419	46.32	8.44	Yes	D	AT4G38520
Nitab4.5_0007299g0010.1	388	43.14	6.57	Yes	D	AT3G12620
Nitab4.5_0007385g0030.1	341	37.68	7.23	Yes	D	AT3G51370
Nitab4.5_0008580g0010.1	353	39.05	9.19	Yes	D	AT3G12620
Nitab4.5_0010174g0020.1	390	43.77	9.09	Yes	D	AT3G17090
Nitab4.5_0012717g0010.1	405	44.98	6.57	Yes	D	AT4G33920
Nitab4.5_0000005g0550.1	343	37.69	5.25	Yes	E	AT3G05640
Nitab4.5_0000306g0340.1	709	79.15	5.91	Yes	E	AT3G05640
Nitab4.5_0000355g0210.1	388	44.33	6.03	Yes	E	AT5G01700
Nitab4.5_0000359g0070.1	341	37.31	5.52	Yes	E	AT4G32950
Nitab4.5_0000359g0080.1	338	37.15	5.65	Yes	E	AT5G26010
Nitab4.5_0000611g0140.1	511	56.19	5.01	Yes	E	AT1G16220
Nitab4.5_0000635g0070.1	492	54.66	5.15	Yes	E	AT1G03590
Nitab4.5_0000971g0030.1	497	54.66	6.5	Yes	E	AT3G02750
Nitab4.5_0001090g0120.1	477	53.08	5.34	Yes	E	AT4G03415
Nitab4.5_0001235g0040.1	519	56.4	5.19	Yes	E	AT1G16220
Nitab4.5_0001266g0040.1	260	28.5	6.7	Yes	E	AT5G27930
Nitab4.5_0001703g0080.1	336	38.3	5.47	Yes	E	AT5G01700
Nitab4.5_0002612g0080.1	307	34.39	8.46	Yes	E	AT5G27930
Nitab4.5_0002649g0110.1	403	44.45	5.28	Yes	E	AT3G02750
Nitab4.5_0002755g0080.1	412	45.88	7.93	Yes	E	AT3G05640
Nitab4.5_0003549g0010.1	522	56.86	5.2	Yes	E	AT3G02750
Nitab4.5_0003850g0060.1	446	50.55	5.74	Yes	E	AT3G02750
Nitab4.5_0004057g0030.1	406	46	5.35	Yes	E	AT5G01700
Nitab4.5_0004488g0040.1	511	56.24	5.19	Yes	E	AT1G16220
Nitab4.5_0005380g0040.1	459	50.97	5.57	Yes	E	AT1G03590
Nitab4.5_0006174g0040.1	342	37.57	6.31	Yes	E	AT4G32950
Nitab4.5_0006179g0030.1	273	30.44	8.37	Yes	E	AT5G27930
Nitab4.5_0006856g0030.1	334	36.55	5.41	Yes	E	AT4G32950
Nitab4.5_0008294g0010.1	487	53.35	5.9	Yes	E	AT3G02750
Nitab4.5_0000174g0140.1	330	35.8	5.08	Yes	F	AT1G43900
Nitab4.5_0000232g0120.1	271	29.7	6.45	Yes	F	AT1G34750
Nitab4.5_0001110g0080.1	293	31.52	5.05	Yes	F	AT4G31750
Nitab4.5_0001752g0090.1	286	31.2	6.75	Yes	F	AT4G28400
Nitab4.5_0002330g0060.1	281	31.09	5.94	Yes	F	AT3G15260
Nitab4.5_0002533g0070.1	280	30.77	9.14	Yes	F	AT1G34750
Nitab4.5_0002912g0010.1	293	31.5	4.98	Yes	F	AT4G31750
Nitab4.5_0002918g0050.1	356	39.33	4.68	Yes	F	AT2G34740
Nitab4.5_0005134g0010.1	352	38.85	5.6	Yes	F	AT5G53140
Nitab4.5_0007058g0010.1	269	29.47	7.08	Yes	F	AT1G34750
Nitab4.5_0008353g0030.1	356	39.5	4.65	Yes	F	AT2G34740
Nitab4.5_0008703g0020.1	281	30.96	6.05	Yes	F	AT3G15260
Nitab4.5_0009157g0020.1	352	38.76	5.56	Yes	F	AT5G53140
Nitab4.5_0000222g0220.1	352	38.59	4.77	Yes	G	AT3G62260
Nitab4.5_0000363g0030.1	353	38.99	4.69	Yes	G	AT3G62260
Nitab4.5_0000486g0180.1	388	42.27	5.12	Yes	G	AT2G33700
Nitab4.5_0000745g0200.1	356	39.04	4.94	Yes	G	AT3G62260
Nitab4.5_0001021g0140.1	328	36.89	5.46	Yes	G	AT2G25620
Nitab4.5_0001467g0090.1	382	41.44	5.48	Yes	G	AT3G51470
Nitab4.5_0001555g0080.1	337	37.77	5.38	Yes	G	AT2G25620
Nitab4.5_0001751g0070.1	382	41.91	4.89	Yes	G	AT2G25620
Nitab4.5_0003128g0020.1	375	41.13	5.49	Yes	G	AT2G25620
Nitab4.5_0003324g0130.1	353	39.03	4.73	Yes	G	AT3G62260
Nitab4.5_0003838g0020.1	229	24.87	6.44	Yes	G	AT3G51470
Nitab4.5_0004218g0030.1	348	38.21	4.82	Yes	G	AT3G62260
Nitab4.5_0004356g0010.1	388	42.36	5.18	Yes	G	AT2G33700
Nitab4.5_0004611g0010.1	375	41.01	5.53	Yes	G	AT2G25620
Nitab4.5_0007330g0040.1	319	35.26	4.88	Yes	G	AT2G25620
Nitab4.5_0007771g0010.1	373	40.66	5.55	Yes	G	AT3G51470
Nitab4.5_0007782g0050.1	388	42.16	5.84	Yes	G	AT3G51470
Nitab4.5_0008312g0020.1	356	38.96	4.83	Yes	G	AT3G62260
Nitab4.5_0000005g0590.1	427	46.01	7.98	Yes	H	AT1G09160
Nitab4.5_0000017g0060.1	429	46.59	5.29	Yes	H	AT1G47380
Nitab4.5_0000686g0070.1	426	46.03	5.61	Yes	H	AT1G47380
Nitab4.5_0000694g0030.1	317	34.28	7.5	Yes	H	AT1G68410
Nitab4.5_0001845g0010.1	268	29.4	6.3	Yes	H	AT1G47380
Nitab4.5_0001971g0020.1	416	44.83	6.49	Yes	H	AT1G09160
Nitab4.5_0004897g0040.1	429	46.59	5.29	Yes	H	AT1G47380
Nitab4.5_0005528g0110.1	370	40.11	6.76	Yes	H	AT1G68410
Nitab4.5_0006029g0020.1	415	44.99	7.49	Yes	H	AT1G09160
Nitab4.5_0009189g0020.1	416	44.79	6.49	Yes	H	AT1G09160
Nitab4.5_0000860g0190.1	331	35.93	4.55	Yes	I	AT4G31860
Nitab4.5_0000970g0090.1	365	39.61	5.09	Yes	I	AT4G31860
Nitab4.5_0001271g0040.1	416	45.26	5.25	Yes	I	AT4G31860
Nitab4.5_0001340g0060.1	358	38.94	5.36	Yes	I	AT4G31860
Nitab4.5_0004859g0040.1	302	32.49	4.56	Yes	I	AT4G31860
Nitab4.5_0000172g2190.1	368	40.5	5.66	Yes	J	AT3G63320
Nitab4.5_0000459g0030.1	1072	121.22	5.78	Yes	J	AT3G63340
Nitab4.5_0001044g0020.1	424	46.72	5.01	Yes	J	AT3G63340
Nitab4.5_0002266g0120.1	360	39.7	4.99	Yes	J	AT3G63320
Nitab4.5_0002380g0050.1	281	31.91	9.14	Yes	J	AT3G63340
Nitab4.5_0003775g0010.1	866	97.29	6.08	Yes	J	AT3G63340
Nitab4.5_0004086g0050.1	356	39.29	4.9	Yes	J	AT3G63340
Nitab4.5_0007786g0010.1	160	18.06	9.2	Yes	J	AT3G63320
Nitab4.5_0013316g0010.1	411	45.27	4.84	Yes	J	AT3G63340
Nitab4.5_0000967g0010.1	279	30.44	5.27	Yes	K	AT2G30170
Nitab4.5_0002865g0010.1	786	85.49	4.13	Yes	K	AT4G33500
Nitab4.5_0003434g0060.1	785	85.31	4.14	Yes	K	AT4G33500
Nitab4.5_0004174g0070.1	263	28.18	5.21	Yes	K	AT2G30170
Nitab4.5_0000952g0070.1	1083	119.88	5.05	Yes	L	AT2G20050
Nitab4.5_0000548g0030.1	547	60.75	8.04	Yes	M	AT4G27800
Nitab4.5_0001456g0040.1	350	38.12	7.17	Yes	M	AT1G18030
Nitab4.5_0005491g0020.1	389	42.66	5.72	Yes	M	AT4G27800
Nitab4.5_0005692g0040.1	348	37.9	7.12	Yes	M	AT1G18030
Nitab4.5_0001513g0020.1	137	15.07	5.29	Yes	N	AT2G40860
Nitab4.5_0002068g0040.1	642	70.82	5.54	Yes	N	AT2G40860
Nitab4.5_0000144g0140.1	610	67.9	5.93	Yes	O	AT5G19280
Nitab4.5_0000180g0010.1	610	67.88	5.96	Yes	O	AT5G19280
Nitab4.5_0000044g0440.1	296	33.94	9.36	Yes	P	AT3G23360
Nitab4.5_0000778g0080.1	260	29.87	9.73	Yes	P	AT3G23360

## Sheet: Supplementary table 3
Supplementary Table 3 : Details of NtMPK genes
Gene	Arabidopsis match	Arabidopsis gene symbol	Tobacco gene name	Also known as	Used in this study	Current status1	T-loop	Group	T-loop motif	Sequence
Nitab4.5_0012555g0040.1	AT4G01370	ATMPK4, MPK4	NtMPK1	NtMPK4	ü	Reported	TEY	B	TEYVVTRWYRAPEL	MEAISGDQGVQSNFKGVPTHGGRYAQYNVYGNLFEVSKKYVPLRPVGRGAYGIVCAAMNSETREEVAIKKIGNAFDNRIDAKRTLREIKLLRHMDHDNVIATKDIIRPPQTENFNDVYIVYELMDTDLHQIIRSNQQLTDDHCRYFLYQILRGLKYIHSANVLHRDLKPSNLFLNANCDLKVGDFGLARTTSETDFMTEYVVTRWYRAPELLLNCSEYTAAIDIWSVGCILGEMMTRQPLFPGKDYVHQLKLITELIGSPDDASLGFLRSDNARRYVRQLPQYPRQQFAARFPNSSPGAVDLLEKMLVFDPSRRVTVDQALCHPYLAPLHDINEEPICPKPFSFDFEQPSFTEENIKELIWRESVKFNPDPTH
Nitab4.5_0003779g0160.1	AT4G01370	ATMPK4, MPK4	NtMPK2			Reported	MEY	B	MEYCVTRWYRAPEL	MSVDSSSGDHSSNIRGVPTHGGRYVQYNVHGSLFEVSRKYVPPIRPIGRGANGMVCAAMNSETREEVAIKKIGNAFDNVIDAKRTLREIKLLSHMDHENVIAIKDVIRPPQKKNFNDVYIVYELMDTDLHQIIHSNQQLTDEHCRHFLYQVLRGLKYIHSANILHRDLKPSNLLVNAKCDLKIGDFGLARTTTETDFMMEYCVTRWYRAPELLLNCSEYTSAIDVWSVGCILGEILTRQPLFPGRDYVHQLRLITELIGSPDDASLGFLRSNNARRYVRQLPRYPRQQFSARFPNSSPRAVDLLEKMLIFDPSRRITVDEALSHPYLAPLHDINEEPVCPRPFSLDFEQPSFTEDNIKELIWREAVKFNPDPTH
Nitab4.5_0004051g0030.1	AT4G01370	ATMPK4, MPK4	NtMPK3			Reported	TEY	B	TEYVVTRWYRAPEL	MANQIGGASSNGNSREIRGVLIHGGKYVRYNVYGNLFEVSSKYVPPIRPIGRGAYGLVWYVFCKNAAINSETREEVAIKKIGNAFDNKIDAKRTLREIKLLRHMEHENVIAIKDIIRPPKEEAFNDVYIIYELMDTDLHQIIRSEQPLTNDHCQYFMYQLLRGLKYVHSANVLHRDLKPSNLLLNANCDLKIGDFGLARTTSETDFMTEYVVTRWYRAPELLLNCSVYTAAIDVWSVGCILGEIMTREPLFPGKDYGHQLRLITELLGSPDDASLRFLRSDNARRYVQLLPQYPKQQFSARFPNMSPLAIDLLEKMLVFDPTGRITVDEALCHPFLSSLHDINDEPICPRPFSFDFEQPSITEENIKELIWKESVKFYPDFVELKI
Nitab4.5_0004465g0050.1	AT1G07880	ATMPK13	NtMPK4	NRK1		Reported	TEY	B	TEYVVTRWYRAPEL	MENETNEKLEIKGVPTHEGKYVEYNVLGNFFEVTSKYIPPIQPVGRGAYGMVCCATNSETKEEVAIKKIGNAFENRIDAKRTLREIKLLSHMDHENIIKIKDIVRPPDREEFNDVYIVYELMDTDLHQIIRSSQALTEDHCQYFLYQLLRGLKYVHSANVLHRDLKPSNLLLNANCDLKICDFGLARTTSEADFMTEYVVTRWYRAPELLLNCTEYTAAIDIWSVGCILMELIKREPLFPGRDYAQQLGLIIALLGSPEDSDLGFLRSDNARKYVKQLPRVPKQPFSQKFPDVSPLALDLAERMLVFDPAKRITVEDALNHPFLKSLHEINEEPVCDSPFSFDFEQASLSEDDIKELIWNEALKFDPNTMK
Nitab4.5_0013692g0010.1	AT3G45640	ATMPK3, MPK3, ATMAPK3	NtMPK5	WIPK		Reported	TEY	A	TEYVVTRWYRAPEL	MADANMGAGGGQFPDFPSVLTHGGQYVQFDIFGNFFEITTKYRPPIMPIGRGAYGIVCSVLNTELNEMVAVKKIANAFDNYMDAKRTLREIKLLRHLDHENVIGLRDVIPPPLRREFSDVYIATELMDTDLHQIIRSNQGLSEDHCQYFMYQLLRGLKYIHSANVLHRDLKPSNLLLNANCDLKICDFGLARPNIENENMTEYVVTRWYRAPELLLNSSDYTAAIDVWSVGCIFMELMNRKPLFAGKDHVHQIRLLTELLGTPTEADLGFLQNEDAKRYIRQLPQHPRQQLAEVFPHVNPLAIDLVDKMLTFDPTRRITVEEALDHPYLAKLHDAGDEPICPVPFSFDFEQQGIGEEQIKDMIYQEALSLNPEYA
Nitab4.5_0001524g0060.1	AT2G43790	ATMPK6, MPK6, MAPK6, ATMAPK6	NtMPK6	SIPK	ü	Reported	TEY	A	TEYVVTRWYRPPEL	MDGSGQQTDTMMSDAGAEQPPTAPQPVAGMDNIPATLSHGGRFIQYNIFGNIFEVTAKYKPPILPIGKGAYGIVCSALNSETIENVAIKKIANAFDNKIDAKRTLREIKLLRHMDHENIVAIRDIIPPPQREAFNDVYIAYELMDTDLHQIIRSNQGLSEEHCQYFLYQILRGLKYIHSANVLHRDLKPSNLLLNANCDLKICDFGLARVTSETDFMTEYVVTRWYRPPELLLNSSDYTAAIDVWSVGCIFMELMDRKPLFPGRDHVHQLRLIMELIGTPSEAEMEFLNENAKRYIRQLPLYRRQSFTEKFPHVHPTAIDLVEKMLTFDPRRRITVEGALAHPYLNSLHDISDEPICMTPFSFDFEQHALTEEQMKELIYRESLAFNPEYQHM
Nitab4.5_0000013g0320.1	AT2G43790	ATMPK6, MPK6, MAPK6, ATMAPK6	NtMPK7	Ntf4		Reported	TEY	A	TEYVVTRWYRPPEL	MDGPAHQTDTVMSDAAAAQQPAPPTQPVAGIDNIPAMLSHGGRFIQYNIFGNIFEVTAKYKPPIMPIGKGAYGIVCSALNSETNEHVAIKKIANAFDNRIDAKRTLREIKLLRHMDHENIVAIRDIIPPPQREAFNDVYIAYELMDTDLHQIIRSNQGLSEEHCQYFLYQILRGLKYIHSANVLHRDLKPSNLLLNANCDLKICDFGLARVTSETDFMTEYVVTRWYRPPELLLNSSDYTAAIDVWSVGCIFMELMDRKPLFPGRDHVHQLRLLMELIGTPSEAEMEFLNENAKRYIRQLPLYRRQSFVENFPHVNPGAIDLVEKMLTFDPRRRITVEDALAHPYLTSLHDISDEPVCMTPFNFDFEQHALTEEQMKELIYREGLAFNPEYQHM
Nitab4.5_0001675g0110.1	AT2G42880	ATMPK20, MPK20	NtMPK8			Reported	TDY	D	TDYVATRWYRAPEL	LCSVLQSSAEMDFFSEYGDANRYKIQEVIGKGSYGVVCSAIDTHTGEKVAIKKIHDIFEHISDAARILREIKLLRLLRHPDIVEIKHIMLPPSRRDFKDIYVVFELMESDLHQVIKANDDLTREHYQFFLYQLLRALKYIHTANVYHRDLKPKNILANANCKLKICDFGLARVAFNDTPTTIFWTDYVATRWYRAPELCGSFYSKYTPAIDIWSIGCIFAEVLTGKPLFPGKNVVHQLDLMTDLLGTPSMDTISRVRNDKARRYLTSMRKKQPVSFAQKFPNADPLALKLLERLLAFDPKDRPTAEEYILFPWMLTAQSCLPAPPPKTYQALADPYFKGLAKSEREPSCKPISKMEFEFERRRVTKEDLRELIFREILEYHPQLRKDYMNGVERTNFLY…
Nitab4.5_0009310g0030.1	AT3G14720	ATMPK19, MPK19	NtMPK9			Reported	TDY	D	TDYVATRWYRAPEL	MIFQNTKEVEFFTEYGDATRYKILEVIGKGSYGVVCAAIDTHTGEKVAIKKITDIFEHTSDAIRILREIKLLRLLRHPDIVDIKRIMLPPSRRDFRDIYVVFELMESDLHHVIKANDDLTHEHHRFFLYQMLRALKYMHTANVYHRDLKPKNILANANCKLKICDLGLARVAFSDTPTTVLWTDYVATRWYRAPELCGSFFSKYTPAIDIWSIGCIFAEVLTGKPLFPGKSIVHQLDLMTDLLGTPPADTISGVRNEKARKYLNSMRKKNPVPFTEKFPDADPLVLLLLQRLLAFDPKDRPTAEEALSDPYFKGLAKIEREPSCRPISNLEFEFEKRRVTKEDIKELIYREILEYHPQLQKDYIAGNDGTNFLYPSASGQFRRQFAYLEENSGKSGPVI…
Nitab4.5_0002592g0010.1	AT5G19010	MPK16	NtMPK10			Reported	TDY	D	TDYVATRWYRAPEL	MQPDQRKKGSADVDFFTEYGEGSRYKIEEVIGKGSYGVVCSAYDTHLGEKVAIKKINDIFEHVSDATRILREIKLLRLLRHPDIVEIKHILLPPSRREFKDIYVVFELMESDLHQVIKANDDLTPEHYQFFLYQLLRGLKYIHTANVFHRDLKPKNILANADCKLKICDFGLARVAFNDTPTAIFWTDYVATRWYRAPELCGSFFSKYTPAIDIWSIGCIFAELLTGKPLFPGKNVVHQLDLMTDLLGTPSPESIARIRNEKARRYLSSMRKKKPVPFSHKFPHADPLALRLLEKMLAFDPKDRPTAEEALADPYFRNLAKVEREPSAQPVTKMEFEFERRRVTKEDVRELIYREILEYHPKMLKEFLEGQEPTNFMYPSAVDKFKKQFAYLEEHYGKG…
Nitab4.5_0000688g0040.1	AT1G73670	ATMPK15, MPK15	NtMPK11			Reported	TDY	D	TDYVATRWYRAPEL	MPFREFFTEYGEAHQYEIQEVVGKGSYGVVAAAVDTHTGEKVAIKKIDNVLEHVSEATRILREIKLLRLLRHPDIVEIKHILLPPCPREFKDIYVVFELMECDLQHVIKANDSLTPEHYQFFLYQLLRANVFHRDLKPKNILANADCKLKICDFGLARASFGETPSAIFWTDYVATRWYRAPELCGSFYSKYTPAVDIWSIGCIFAEMLTKKPLFPGKNVVHQLDLITDLLGSPSTEAISRIKNDKARRYLSSMKNKSPIPLSQKFPDIDPLALRLLERLIAFDPKDRPSAEEALAHPYFLGLANKEHEPSARPISKFEFDFERKKLAKEDIRELIYREILEYHPQMLQEYLHGTDNTSFLYPSGVDCFKEQFDLLEGHYDKGGKNVLHPRRYASLPRE…
Nitab4.5_0005182g0020.1	AT3G18040	MPK9	NtMPK12			Reported	TDY	D	TDYVATRWYRAPEL	MGGGGTFVDGVLRWFQRRHNNEDAILTDLQKPHNTHLQERAEDNNNNQDFTITDDFDITGLKLIKVPKRLSFPISAHSTMDPLKKNALETEFFTEYGEASRYQVHEVIGKGSYGVVGSAVDTHTGERVAIKKINDVFDHVSDATRILREIKLLRLLRHPDIVEIKHIMLPPSRREFKDIYVVFELMESDLHQVIKANNDLTAEHYQFFLYQLMRGLKYIHTANIFHRDLKPKNILANADCKLKICDFGLARVSFNDVPSAIFWTDYVATRWYRAPELCGSFFSKYTPAIDIWSIGCIFAELLSGKPLFPGKNVVHQLDLITDLLGTPPPETVAKIRNEKARRYLSSMRKKQPVPFEKKFPNADPLALRLLERLIAFDPKDRPSAEEALSDPYFRGLSNA…
Nitab4.5_0000150g0100.1	AT3G18040	MPK9	NtMPK13			Reported	TDY	D	TDYVATRWYRAPEL	MGGGGTFVDGVLRWFQRRHSNEDAILTDLQKPHNTHLQERAEDNNQEFTITEDFDITGLKLIKVPKRLSFPISAHSSMDPLKKNALETEFFTEYGEASRYQVQEVIGKGSYGVVGSAVDTHTGERVAIKKINDVFDHVSDATRILREIKLLRLLRHPDIVEIKHIMLPPSRREFKDIYVVFELMESDLHQVIKANNDLTAEHYQFFLYQLMRGLKYIHTANIFHRDLKPKNILANADCKLKICDFGLARVSFNDVPSAIFWTDYVATRWYRAPELCGSFFSKYTPAIDIWSIGCIFAELLSGKPLFPGKNVVHQLDLITDLLGTPPPETVAKIRNEKARRYLSSMRKKQPVPFEKKFPNADPLALRLLERLIAFDPKDRPSAEEALSDPYFRGLSNADH…
Nitab4.5_0001861g0010.1	AT1G10210	ATMPK1, MPK1	NtMPK14	Ntf4		Reported	TEY	C	TEYVVTRWYRAPEL	MATPVEPPNGIRTPGKHYYSMWQSLFEIDTKYVPIKPIGRGAYGIVCSSVNRETNEKVAIKKINNAFENRIDALRTLRELKLLRHLRHENVIALKDVMMPIHRQSFKDVYLVYELMDTDLHQIIKSSQTLSNDHCQYFLFQLLRGLKYLHSANILHRDLKPGNLLINANCDLKICDFGLARTSSGKDQFMTEYVVTRWYRAPELLLCCDNYGTSIDVWSVGCIFAELLGRKPVFPGTECLNQLKLIINILGSQREEDIEFIDNPKARKYIKSLPYSPGTPFSRLYPHAHPLAIDLLQRMLVFDPSKRISVIEALQHPYMSPLYDPNTDPPAQVPINLDIDEDLGEETIREMMWKEILEYHPEAAAAAMEVVL
Nitab4.5_0000723g0190.1	AT2G18170	ATMPK7, MPK7	NtMPK15			Reported	TEY	C	TEYVVTRWYRAPEL	MATQVEPPNGIRPRGKHYYTMWQTVFEVDTKYIPIKPIGRGAYGVVCSSVNRETNERVAIKKINNVFSNRIDALRTLRELKLLRHIRHENVIALKDVMMPIHRSSFKDIYLVYELMDTDLNHIIKSSQPLSNDHCKYFLFQLLRGLKYLHSANILHRDLKPGNLLVNANCELKICDFGLARTSRDNGQFMTEYVVTRWYRAPELLLCCDNYGTSIDVWSVGCIFAEILGRKPLFPGTECLNQLTLILNILGSQPEADLHFIDNQRAKRFIRSLPFSRGTHFSSLFPQADPLAIDLLQRMLVFDPSKRITVTEALYHPYLSSLYDPTCNLPAQFPLNLDIDENMAEPLIREMMLREILHYHPEAAYINTFY
Nitab4.5_0000022g0300.1	AT3G45640	ATMPK3, MPK3, ATMAPK3	NtMPK16			Novel	TEY	A	TEYVVTRWYRAPEL	MADANMGAGGGQFPDFPSLLTHGGQYVQYDIFGNFFEITTKYRPPIMPIGRGAYGIVCSVLNTELNEMVAVKKIANAFDNYMDAKRTLREIKLLRHLDHENVIGLRDVIPPPLRREFSDVYIATELMDTDLHQIIRSNQGLSEDHCQYFMYQLLRGLKYIHSANVLHRDLKPSNLLLNANCDLKICDFGLARPNIENENMTEYVVTRWYRAPELLLNSSDYTAAIDVWSVGCIFMELMNRKPLFPGKDHVHQIRLLTELLGTPTESDLGFLQNEDAKRYIRQLPQHPRQQLANVFPHVNPLAIDLVDKMLTLDPTRRITVEEALAHPYLAKLHDAGDEPVCPVPFSFDFEQQGIGEEQIKDMIYQESLDLNPEYA
Nitab4.5_0010152g0020.1	AT1G10210	ATMPK1, MPK1	NtMPK17			Novel	TEY	C	TEYVVTRWYRAPEL	MATPVEPPNGIRTPGKHYYSMWQSLFEIDTKYVPIKPIGRGAYGIVCSSVNRVTNEKVAIKKINNAFENRIDALRTLRELKLLRHLRHENVIALKDVMMPIHRRSFKDVYLVYELMDTDLHQIIKSSQTLSNDHCQYFLFQLLRGLKYLHSANILHRDLKPGNLLINANCDLKICDFGLARTSSGKDQFMTEYVVTRWYRAPELLLCCDNYGTSIDVWSVGCIFAELLGRKPVFPGTECLNQLKLIINILGSQREEDIEFIDNPKARKYIKSLPYSPGTPFSRLYPHAHPLAIDLLQRMLVFDPSKRISVIEALQHPYMSPLYDPNTDPPAQVPINLDIDEDLGEETIREMMWNEILEYHPEAASAAMEVVL
Nitab4.5_0003313g0040.1	AT2G18170	ATMPK7, MPK7	NtMPK18			Novel	TEY	C	TEYVVTRWYRAPEL	MATQVEPPNGIRPRGKHYYTMWQTVFEVDTKYIPIKPIGRGAYGVVCSSVNRETNERVAIKKINNVFSNRIDALRTLRELKLLRHIRHENVIALKDVMMPIHRSSFKDIYLVYELMDTDLNHIIKSSQPLSNDHCKYFLFQLLRGLKYLHSANILHRDLKPGNLLVNANCELKICDFGLARTSRDNGQFMTEYVVTRWYRAPELLLCCDNYGTSIDVWSVGCIFAEILGRKPLFPGTECLNQLTLILNILGSQPEADLHFIDNQRAKRFIRSLPFSRGTHFSSLFPQADPLAIDLLQRVLVFDPSKRITVTEALYHPYLSSLYDPTCNLPAQFPLNLDIDENMAEPLIREMMLREILHYHPEAAYINTFY
Nitab4.5_0003618g0080.1	AT3G14720	ATMPK19, MPK19	NtMPK19			Novel	TDY	D	TDYVATRWYRAPEL	MIIQSSKEVEFFTEYGDANRYKILEVIGKGSYGVVCAAIDTHTGEKVAIKKITDIFEHISDAIRILREVKLLRLLRHPDIVEIKRIMLPPSRREFRDIYVVFELMESDLHHVIKANDDLTHEHHRFFLYQMLRALKFMHTANVYHRDLKPKNILANANCKLKICDFGLARVAFSDTPTSIFWTDYVATRWYRAPELCGSFFSKYTPAIDIWSIGCIFAEVLTGKPLFPGKSVVHQLDLITDLLGTPSADIVSGVRNEKARKYLTDMWTKSPVPFTEKFPNADPLALGLLRRLLAFDPKDRPTAEQALADPYFKGLAKIEREPSSPPISKLEFEFERRRVTKEDIRELIFREILEYHPQLLKDYMAGNDGANFVYPSAIGNFRRQFAYLEENSGKSGPVI…
Nitab4.5_0003392g0010.1	AT2G43790	ATMPK6, MPK6, MAPK6, ATMAPK6	NtMPK20			Novel	TEY	A	TEYVVTRWYRPPEL	MDGSGQQTDTMMSDAGAEQPPPAPQPVAGMDNIPATLSYGGRFIQYNIFGNIFEVTAKYKPPILPIGKGAYGIVCSALNSETIENVAIKKIANAFDNKIDAKRTLREIKLLRHMDHENIVAIRDIIPPPQREAFNDVYIAYELMDTDLHQIIRSNQGLSEEHCQYFLYQILRGLKYIHSANVLHRDLKPSNLLLNANCDLKICDFGLARVTSETDFMTEYVVTRWYRPPELLLNSSDYTAAIDIWSVGCIFTELMDRKPLFPGRDHVHQLRLIMELIGTPSEAEMEFLNENAKRYIRQLPLYRRQSFTEKFPHVHPAAIDLVEKMLTFDPRRRITVEGALAHPYLNSLHDISDEPICMTPFSFDFEQHALTEEQMKELIYRESLAFNPEYQHM
Nitab4.5_0009820g0040.1	AT4G01370	ATMPK4, MPK4	NtMPK21			Novel	TEY	B	TEYVVTRWYRAPEL	MEASSGDQGVQSNFKGIPTHGGRYVQYNVYGNLFEVSKKYVPLRPVGRGAYGIVCAAMNLETREEVAIKKIGNAFDNRIDAKRTLREIKLLRHMDHDNVSIDIASQIQRLTPLLRLILYFVMLACAFTCMKTDLFVIVLVIAIKDIIRPPQTENFNDVYIVSELMDTDLHQIIRSNQQLTDDHCRYFLYQILRGLKYIHSANVLHRDLKPSNLLLNANCDLKVGDFGLARTTSETDFMTEYVVTRWYRAPELLLNCSEYTAAIDIWSVGCILGEMMTRQPLFPGKDYVHQLRLITELIGSPDDASLGFLRSDNARRYVRQLPQYPRQQFAARFPNSSPGAVDLLEKMLVFDPSRRVTVDQALCHPYLAPLHDINEEPICPKPFSFDFEQPSFTEENIKE…
Nitab4.5_0003729g0030.1	AT1G59580	ATMPK2, MPK2	NtMPK22			Novel	TEY	C	TEYVVTRWYRAPEL	MATPVEPPNGIRTPGKHYYSMWQSLFEIDTKYVPIKPIGRGAYGIVCSSVNKETGEKVAIKKINNAFDNHIDALRTLREIKLLRHLRHENVIALKDVMMPIHKTSFKDVYLVYELMDTDLHQIIKSPQTLTNDHCQYFLFQLLRGVKYLHSANILHRDLKPGNLLINANCDLKICEFGLARTSSGKGQFMTEYVVTRWYRAPELLLCCDNYGTSIDVWSVGCIFAELLGRKLVFPGKECLNQLKLIINILGSQREEDLGFIDNQKARNYLKSLPYSSGAPFF
Nitab4.5_0000769g0220.1	AT4G01370	ATMPK4, MPK4	NtMPK23			Novel	TEY	B	TEYVVTRWYRAPEL	MANQTGGASSAGSSREIRGVLIHGETCEEVAIKKIGNAFDNRIDAKRTLREIKLLRHMDHENIIAIKDIIRPPKKEAFNDVYIIYELMDTDLHQIIRSEQPLTNDHCQYFMYQLLRGLKYVHSANVLHRDLKPSNLLLNANCDLKIGDFGLARTTSETDFMTEYVVTRWYRAPELLLNCSEYTAAIDVWSVGCILGEIMTREPLFPGKDYVHQLRLITEFDQLTVPSFYHVSSLLKLLGSPDDASLRFLRSDNARRYVRELPQYPKQQFSARFPNMSPLAIDLLEKMLVFDPTRRITVDEALCHPFLSSLHDINDEPICPRPFSFDFEQPSISEENIKELIWKESVKFYPDFIFIRSAGVCEGQESKHCILVLFNDYSSCKTLKELNNDSTRIHQQSSC…
Nitab4.5_0003743g0070.1	AT1G07880	ATMPK13	NtMPK24			Novel	TEY	B	TEYVVTRWYRAPEL	MENETNEKLEIKGVPTHEGKYVEYNVLVSEVELIALPLVFFFSRICNLVTKFVDFDIGMLVVQIIKIKDIVRPPDREEFNDVYIVYELMDTDLHQIIRSSQALTEDHCQYFLYQLLRGLKYVHSANVLHRDLKPSNLLLNANCDLKICDFGLARTTSEADFMTEYVVTRWYRAPELLLNCTEYTAAIDIWSVGCILMELIKREPLFPGRDYAQQLGLIIALLGSPEDSDLGFLRSDNARKYVKHLPRVPRQPFSQKFPDVSPLALDLAERMLVFDPAKRITVEDALNHPFLISLHEINEEPVCDSPFNFDFEQASLSEDDIKELIWNEALKFDPNTMK
Nitab4.5_0003934g0020.1	AT2G42880	ATMPK20, MPK20	NtMPK25			Novel	TDY	D	TDYVATRWYRAPEL	MLVYLSELIINNQSLCSVLQSSAEMDFFSEYGDANRYKIQEVIGKGSYGVVCSAIDTHTGEKVAIKKIHDIFEHISDAARILREIKLLRLLRHPDIVEIKHIMLPPSRRDFKDIYVVFELMESDLHQVIKANDDLTREHYQFFLYQLLRALKYIHTANVYHRDLKPKNILANANCKLKICDFGLARVAFNDTPTTIFWTDYVATRWYRAPELCGSFYSKYTPAIDIWSIGCIFAEVLTGKPLFPGKNVVHQLDLMTDLLGTPSMDTISRVRNDKARRYLTSMRKKQPVSFAQKFPNADPLALKLLERLLAFDPKDRPTAEEALADPYFKGLAKSEREPSCKPISKMEFEFERRRVTKEDLRELIFREILEYHPQLRKDYMNGVERTNFLYPSAVDQFRK…
Nitab4.5_0000732g0180.1	AT5G19010	MPK16	NtMPK26			Novel	TDY	D	TDYVATRWYRAPEL	MQPDQRKKGSADVDFFTEYGEGSRYKIEEVIGKGSYGVVCSAYDTHLGEKVAIKKINDIFEHVSDATRILREIKLLRLLRHPDIVEIKHILLPPSRREFKDIYVVFELMESDLHQVIKANDDLTPEHYQFFLYQLLRGLKYIHTGCMHCALITTTFLHKRHLYILRHLHNISNSNNASILEYYAANVFHRDLKPKNILANADCKLKICDFGLARVAFNDTPTAIFWTDYVATRWYRAPELCGSFFSKYTPAIDIWSIGCIFAELLTGKPLFPGKNVVHQLDLMTDLLGTPSPESIARIRNEKARRYLSSMRKKKPVPFSHKFPHADPLALRLLEKMLAFDPKDRPTAEEALADPYFRNLAKVEREPSAQPVTKMEFEFERRRVTKEDVRELIYREILEY…
Nitab4.5_0001702g0110.1	AT4G01370	ATMPK4, MPK4	NtMPK27			Novel	MEY	B	MEYCVTRWYRAPEL	MSVDSSSGDHSSNIRGVPTHGGRYVQYNVHGSLFEVSRKYVPPIRPIGRGANGMVCAAMNSETREEVAIKKIGNAFDNVIDAKRTLREIKLLSHMDHENVIAIKDVIRPPQKKNFNDVYIVYELMDTDLHQIIHSNQQLTDEHCRHFLYQVLRGLKYIHSANILHRDLKPSNLLVNAKCDLKIGDFGLARTTTETDFMMEYCVTRWYRAPELLLNCSEYTSAIDVWSVGCILGEILTRQPLFPGRDYVHQLRLITELIGSPDDASLGFLRSNNARRYVRQLPRYPRQQFSARFPNSSPRAVDLLEKMLIFDPSRRITVDEALSHPYLAPLHDINEEPVCPRPFSLDFEQPSFTEDNIKELIWREAVKFNPDPTH
Nitab4.5_0003682g0030.1	AT1G10210	ATMPK1, MPK1	NtMPK28			Novel	TEY	C	TEYVVTRWYRAPEL	MATPVEPPNGIRTPGKHYYSMWQSLFEIDTKYVPIKPIGRGAYGIVCSSVNKETSEKVAIKKINSAFDNHIDSLRTLREIKLLRHLRHENVIALKDVMMPIHKTSFKDVYLVYELMDTDLHQIIKSPQTLTNNHCQYFLFQLLRGVKYLHSANILHRDLKPGNLLINANCDLKICDFGLARTSNGKGQFMTEYVVTRWYRAPELLLCCDNYGTSIDVWSVGCIFAELLGRKPVFPGKECLNQLKLIINILGSQREEDLRFIDNQKARNYIKSLPYSYGAHFSRLYPHAHPLAIDLLQKMLVFDPSKRISVTEALQHPYMSPLYDPRCDPPAQVPIDLDIDEDLGEQTIREMMWKEILHYHPEAATSTMEVVL
Nitab4.5_0000426g0270.1	AT1G73670	ATMPK15, MPK15	NtMPK29			Novel	TDY	D	TDYVATRWYRAPEL	MGKSGLESDLNGIHLLYKSKYQNNAHQYEIQEVVGKGSYGVVAAAIDTHTGEKVAIKKINDVFEHASEATRILREIKLLRLTPEHYQFFMYQLLRGLKYMHTANVFHRDLKPKNILANADCKLKICDFGLARVSLGDTPSAVFWTDYVATRWYRAPELCGSFFSKYTPAVDIWSIGCIFAEMLTGKPLFPGKNAVHQLDVITDLLGSPSTEAISRIKNEKARRYLSSMKRKAPIPLSEKFPHIDPLALRLLERLIAFDPKDRPSAEEALAHPYFRGLANKEQEPSSQTISKFEFDFDRRKLGKEDIRELIYRERTLFSTAQILEYHPQMLKEYLHGNDHTHFMYPSGVDCFKQQFDHLEGHSGRGGSTLFPRRYASLPRERVCASIDEETDKNSDFERQ…
